# Supplementary material for: Endophilin A2 deficiency protects rodents from autoimmune arthritis by modulating T cell activation
Source: Nat Commun. 2021 Jan 27;12:610. doi: 10.1038/s41467-020-20586-2 (PMC7840939; doi:10.1038/s41467-020-20586-2)
Supplement: Supplementary file 3 — Source Data [file 41467_2020_20586_MOESM3_ESM.xlsx]

## Sheet: Fig 1a
		DA Arthritis score							DAMut Arthritis score
Days post immunization	Animal ID	1	2	3	4	5			1	2	3	4	5	6	7
10		0	0	0	0	0			0	0	0	0	0	0	0
12		5	1	0	5	1			0	0	0	0	0	0	0
14		28	20	0	25	7			0	0	0	0	0	0	0
16		41	32	0	30	10			0	0	0	0	0	0	0
18		41	33	0	27	20			0	0	0	0	0	0	0
21		46	40	1	38	22			0	0	0	0	0	0	0
24		45	48	3	45	22			0	0	0	0	0	0	0
27		50	52	5	41	26			0	0	0	0	0	0	0

## Sheet: Fig 1b
		DA Incidence							DAMut Incidence
Days post immunization	Animal ID	1	2	3	4	5			1	2	3	4	5	6	7
10		0	0	0	0	0			0	0	0	0	0	0	0
12		1	1	0	1	1			0	0	0	0	0	0	0
14		1	1	0	1	1			0	0	0	0	0	0	0
16		1	1	0	1	1			0	0	0	0	0	0	0
18		1	1	0	1	1			0	0	0	0	0	0	0
21		1	1	1	1	1			0	0	0	0	0	0	0
24		1	1	1	1	1			0	0	0	0	0	0	0
27		1	1	1	1	1			0	0	0	0	0	0	0

## Sheet: Fig1c-d
LOD values from R-QTL
marker	chr	position (cM)	phenotype	LOD	pvalue
D9Wox24	9	0	incidence	10.015	0
c9.loc1	9	1	incidence	10.538	0
c9.loc2	9	2	incidence	10.736	0
c9.loc3	9	3	incidence	10.568	0
D9Mgh5	9	4.08397	incidence	10.015	0
D9Rat41	9	8.16665	incidence	7.204	0
D20Uia1	20	0	incidence	2.702	0.042

## Sheet: Fig 1f
		DAMut Arthritis score									DAMut.E3-Pia43 Arthritis score
Days post immunization	Animal ID	1	2	3	4	5	6	7	8		1	2	3	4
0		0	0	0	0	0	0	0	0		0	0	0	0
10		0	0	0	0	0	0	0	1		0	1	1	0
13		0	0	0	0	0	0	0	0		0	3	3	3
14		0	0	0	0	0	0	0	0		0	10	6	6
17		0	0	0	0	0	0	0	0		11	23	9	18
19		0	0	0	0	0	2	0	0		12	22	9	15
21		0	0	0	0	0	2	0	0		12	27	10	15

## Sheet: Fig 2b
	DA Fold change			DAMut Fold change
Animal ID	1	2	3	1	2	3
Primer 1	1.13454	0.867205	1.01638	0.938293	1.03487	1.40163
Primer 2	0.966829	1.02574	1.00835	0.95418	1.05677	1.12949
Primer 3	1.06044	0.933033	1.01069	0.001422	0.001256	0.001431

## Sheet: Fig 2c
	DA Fold change			DAMut Fold change
Animal ID	1	2	3	1	2	3
Primer 1	0.966532	0.960077	1.07765	0.925661	1.08565	1.10284
Primer 2	0.964227	0.951611	1.08984	0.928159	1.03678	1.0615
Primer 3	1.02986	0.891997	1.08858	0.050442	0.067364	0.057185

## Sheet: Fig 2d
Animal ID	DA Fold change	DAMut Fold change
1	8.2503	0.2949
2	4.9505	0.6082
3	8.8282	0.3368
4	7.8017	0.31
5	4.6938	0.3176
6	-	0.1857

## Sheet: Fig 2f
		SH3gl1-/-									SH3gl1+/+
	Animal ID	1	2	3	4	5	6	7	8	9	1	2	3	4	5	6	7	8	9	10	11	12	13	14	15	16
Days post immunization	33	0	0	0	0	0	0	0	0	0	0	0	0	0	0	0	0	0	1	0	0	0	0	0	0	0
	35	0	0	0	0	0	0	0	0	0	0	0	0	0	0	0	0	0	1	0	0	0	3	0	0	0
	38	0	0	0	0	0	0	0	0	0	0	0	0	5	3	0	0	5	17	0	7	0	0	0	10	9
	40	0	0	0	0	0	0	0	0	0	0	0	0	5	4	0	0	10	27	0	3	0	0	0	11
	45	0	0	0	0	0	0	0	0	0	0	0	0	10	4	1	0	14	45	0	12	0	11	0	18	3
	47	0	0	0	0	0	0	0	0	0	0	0	0	15	2	1	0	15	45	0	15	0	15	0	17	4
	49	0	0	0	0	0	0	0	0	0	0	0	0	15	2	1	0	15	45	0	15	0	15	0	17	4
	52	0	0	0	0	0	0	0	0	0	0	0	0	15	3	1	0	15	45	0	17	0	25	0	21	3
	54	0	0	0	0	0	0	0	0	0	0	0	0	15	3	1	0	15	45	0	17	0	28	0	21	4
	56	0	0	0	0	0	0	0	0	0	0	0	0	15	3	1	0	15	45	0	17	0	34	20	18	0
	59	0	0	0	0	0	0	0	0	0	0	0	0	14	3	11	0	15	40	0	17	0	40	26	14	0
	61	0	0	0	0	0	0	0	0	0	0	0	0	14	2	11	0	12	40	0	17	0	45	27	13	0

## Sheet: Fig 2g
		DA										DAMut
	Animal ID	1	2	3	4	5	6	7	8	9	10	1	2	3	4	5	6	7	8	9	10
	Days post immunization
	0	0	0	0	0	0	0	0	0	0	0	0	0	0	0	0	0	0	0	0	0
	5	1	0	1	1	0	0	0	1	1	0	0	0	0	1	0	0	0	0	1	0
	7	0	1	0	0	1	0	0	1	2	0	1	0	0	1	0	0	0	0	1	0
	8	1	1	1	2	2	0	0	2	2	0	0	0	1	2	0	0	1	0	0	0
	9	1	0	2	2.5	2	0	1	2	2	0	0	0	0	2	1	0	1	0	0	1
	10	2	0	2	6	3	2	2	2	2	2	0	1	0	1	0	0	0	0	0	0
	11	4.5	0	2	6	4.5	4.5	4.5	3.5	5	2	0	0	0	1	0	0	1	0	1	0
	12	6	0	1	7	2	6	6	6	6	6	0	0	0	0	0	0	0	0	0	0
	13	6	0	0	6	2	4.5	6	5		6	2	0	0	0	0	0	0	0	0	0
	14	6	0	0		0	3	4.5	4.5		4.5	0	1	0	0	0	0	0	0	0	0
	16		0	0		0	2	0	0		2	0	0	0	0	0	0	0	0	0	0
	17		0	0		0	2.5	0	0		2	0	0	0	0	0	0	0	0	0	0

## Sheet: Fig 2h
		SH3gl1+/+											SH3gl1-/-
	Animal ID	1	2	3	4	5	6	7	8	9	10		1	2	3	4	5	6	7	8
	Days post immunization
	5	0	0	0	0	0	0	0	0	0	0		0	0	0	0	0	0	0	0
	7	0	0	0	0	0	0	0	0	0	0		0	0	0	0	0	0	0	0
	8	1	0	0	0	0	0	0	0	0	0		1	0	1	0	0	0	0	0
	10	1	1	1	0	0	0	0	0	0	0		1	0	1	0	1	0	0	0
	11	1	1	1	0	0	0	0	0	0	0		1	0	1	0	1	1	0	0
	13	1	1	1	0	0	0	0	0	0	0		1	0	1	0	0	1	0	0
	15	1	1	0	0	0	0	0	0	0	0		0	0	1	0	0	1	0	0
	17	0	0	0	0	0	0	0	0	0	0		0	0	0	0	0	0	0	0
	18	0	0	0	0	0	0	0	0	0	0		0	0	0	0	0	0	0	0

[truncated: 35 more sheets: Fig 2i, Fig 3a, Fig 3b, Fig 3c, Fig 3d, Fig 3e, Fig 3f, Fig 3g-h, Fig 4b, Fig 4c, Fig 4d, Fig 4e, Fig 4f, Fig 4h, Fig 5a, Fig 5b, Fig 5c-d, Fig 5e, Sup Fig1a, Sup Fig1b …]
